# Supplementary material for: Comparing Efficiency of Lysis Buffer Solutions and Sample Preparation Methods for Liquid Chromatography–Mass Spectrometry Analysis of Human Cells and Plasma
Source: Molecules. 2022 May 25;27(11):3390. doi: 10.3390/molecules27113390 (PMC9181984; doi:10.3390/molecules27113390)
Supplement: Supplementary file 1 [file molecules-27-03390-s001.zip]

Archive with 12 entries (12 files):
- Eclipse_FAIMS_HeLa_IsD_Gua_FRACTIONATED.xlsx
- Eclipse_FAIMS_HeLa_IsD_Gua_UNFRACT.xlsx
- Eclipse_FAIMS_HeLa_SP3_Gua_FRACTIONATED.xlsx
- Eclipse_FAIMS_HeLa_SP3_Gua_UNFRACT.xlsx
- Eclipse_FAIMS_HeLa_SP3_SDS_FRACTIONATED.xlsx
- Eclipse_FAIMS_HeLa_SP3_SDS_UNFRACT.xlsx
- Eclipse_FAIMS_plasma_DEPL_TOP12_FRACTIONATED.xlsx
- Eclipse_FAIMS_plasma_DEPL_TOP12_UNFRACT.xlsx
- Eclipse_FAIMS_plasma_IsD-Gua_UNFRACT.xlsx
- Eclipse_FAIMS_plasma_SP3_Gua_UNFRACT.xlsx
- Eclipse_FAIMS_plasma_SP3_SDS_UNFRACT.xlsx
- molecules-1653549-supplementary.pdf
